# Supplementary material for: Ketoconazole-Loaded Mucoadhesive Nanoemulsions for the Better Management of Topical Fungal Infections: Optimization, In Vitro, Ex Vivo, and In Vivo Assessments
Source: Pharmaceutics. 2026 May 17;18(5):612. doi: 10.3390/pharmaceutics18050612 (PMC13210714; doi:10.3390/pharmaceutics18050612)
Supplement: Supplementary file 1 [file pharmaceutics-18-00612-s001.zip]

Archive with 1 entries (1 files):
- pharmaceutics-4257753-supplementary.pdf
